# Supplementary material for: Expansion Microscopy Reveals Plasmodium falciparum Blood-Stage Parasites Undergo Anaphase with A Chromatin Bridge in the Absence of Mini-Chromosome Maintenance Complex Binding Protein
Source: Microorganisms. 2021 Nov 6;9(11):2306. doi: 10.3390/microorganisms9112306 (PMC8620465; doi:10.3390/microorganisms9112306)
Supplement: Supplementary file 1 [file microorganisms-09-02306-s001.zip]

Archive with 23 entries (23 files):
- microorganisms-1418433-supplementary.pdf
- microorganisms-1418433-Table S1.xlsx
- Supplementary Video 1.wmv
- Supplementary Video 10.mp4
- Supplementary Video 11.mp4
- Supplementary Video 12.mp4
- Supplementary Video 13.mp4
- Supplementary Video 14.mp4
- Supplementary Video 15.mp4
- Supplementary Video 16.mp4
- Supplementary Video 17.mp4
- Supplementary Video 18.mp4
- Supplementary Video 19.mp4
- Supplementary Video 2.wmv
- Supplementary Video 20.mp4
- Supplementary Video 21.mp4
- Supplementary Video 3.wmv
- Supplementary Video 4.mp4
- Supplementary Video 5.wmv
- Supplementary Video 6.wmv
- Supplementary Video 7.wmv
- Supplementary Video 8.wmv
- Supplementary Video 9.mp4
